# Supplementary material for: Eggmanone Effectively Overcomes Prostate Cancer Cell Chemoresistance
Source: Biomedicines. 2021 May 12;9(5):538. doi: 10.3390/biomedicines9050538 (PMC8151738; doi:10.3390/biomedicines9050538)
Supplement: Supplementary file 1 [file biomedicines-09-00538-s001.zip]

Archive with 1 entries (1 files):
- biomedicines-1142886-supplementary.pdf
